# Supplementary material for: Nonclassical mechanisms to irreversibly suppress β-hematin crystal growth
Source: Commun Biol. 2023 Jul 27;6:783. doi: 10.1038/s42003-023-05046-z (PMC10374632; doi:10.1038/s42003-023-05046-z)
Supplement: Supplementary file 4 — Supplementary Data 1 [file 42003_2023_5046_MOESM4_ESM.xlsx]

## Sheet: Sheet1
initial	(3 ~ 5 days)								final - drug			Hematin				final - recover
												3	13	13
Pure hematin
length	width	scale	apectio	R - L	R - W				Width	length						Width	length
3.819	0.501	1.5015	7.62275	5.73423	0.752252											6.081	0.49	1.8498	12.4102	11.2486	0.9064
4.01	0.39	1.5015	10.2821	6.02102	0.585586											5.86	0.515	1.8498	11.3786	10.8398	0.952645
4.889	0.389	1.5015	12.5681	7.34084	0.584084							5.7	12.9	13.6		6.442	0.817	1.5015	7.88494	9.67267	1.22673
5.211	0.596	1.5015	8.74329	7.82432	0.894895							1.5	2.4	2.9		5.995	0.505	1.5015	11.8713	9.0015	0.758258
4.301	0.384	1.5015	11.2005	6.45796	0.576577								12.2988	14.4181		6.67	0.72	1.5015	9.26389	10.015	1.08108
2.588	0.238	1.5015	10.8739	3.88589	0.357357								12.3335	10.7639		5.822	0.712	1.5015	8.17697	8.74174	1.06907
2.308	0.234	1.5015	9.86325	3.46547	0.351351								13.8155	14.3041		7.037	0.657	1.5015	10.7108	10.5661	0.986486
3.362	0.303	1.5015	11.0957	5.04805	0.454955								10.9788	13.0666		5.849	0.571	1.5015	10.2434	8.78228	0.857357
5.434	0.482	1.5015	11.2739	8.15916	0.723724								15.2948	15.825		6.773	0.571	1.5015	11.8616	10.1697	0.857357
2.949	0.336	1.5015	8.77679	4.42793	0.504505								12.1789	13.9882		5.729	0.337	1.5015	17	8.6021	0.506006
4.333	0.467	1.5015	9.27837	6.50601	0.701201								14.5254	14.9381		6.275	0.448	1.5015	14.0067	9.42192	0.672673
5.669	0.492	0.620732	11.5224	3.51893	0.3054								12.8303	13.2334		7.078	0.593	1.5015	11.9359	10.6276	0.89039
3.967	0.299	1.5015	13.2676	5.95646	0.448949								14.8699	15.4531		6.036	0.571	1.5015	10.5709	9.06306	0.857357
			10.4899	5.71894	0.556987								14.2711	12.789		5.462	0.573	1.5015	9.53229	8.2012	0.86036
			1.54033	1.51217	0.169414								11.6863	11.6255		6.314	0.693	1.5015	9.11111	9.48048	1.04054
													11.3678	10.873		6.111	0.65	1.5015	9.40154	9.17568	0.975976
													14.1827	12.1379		4.623	0.51	2.22222	9.06471	10.2733	1.13333
													13.2268	14.3444		5.04	0.5	2.222	10.08	11.1989	1.111
													11.1182	13.4604		6.44	0.774	1.8315	8.32041	11.7949	1.41758
													13.2828	16.0154						9.64016	0.91953
													10.7551	11.2257						0.893556	0.170773
													10.7135	12.6449
													14.0686	12.8423
													12.1571	12.0144
CQ													13.8399	12.408
3.52	0.59	1.78571	5.9661	6.28571	1.05357								12.8364	11.562
2.86	0.45	1.78571	6.35556	5.10714	0.803571								12.7944	15.5949
2.99	0.49	1.78571	6.10204	5.33929	0.875								12.0331	14.4402
3.12	0.55	1.78571	5.67273	5.57143	0.982143								12.9203	14.6114
3.25	0.72	1.78571	4.51389	5.80357	1.28571								11.6206	13.3373
3.64	0.43	1.78571	8.46512	6.5	0.767857								14.6041	13.8743
2.39	0.57	1.78571	4.19298	4.26786	1.01786								12.8094	14.8996
3.19	0.61	1.78571	5.22951	5.69643	1.08929								13.3554	15.9943
2.94	0.44	1.78571	6.68182	5.25	0.785714								13.0763	15.3606
2.88	0.39	1.78571	7.38462	5.14286	0.696429								14.0085	16.2536
3.19	0.41	1.78571	7.78049	5.69643	0.732143								15.1793	12.0159
4.49	0.53	1.78571	8.4717	8.01786	0.946429									11.422
5.21	0.72	1.78571	7.23611	9.30357	1.28571									12.6586
2.54	0.31	1.78571	8.19355	4.53571	0.553571									11.3339
2.44	0.21	1.78571	11.619	4.35714	0.375									12.5783
2.85	0.44	1.78571	6.47727	5.08929	0.785714
3.94	0.53	1.78571	7.43396	7.03571	0.946429
				5.84048	0.875
				1.42425	0.25511

## Sheet: anova for length
Control
Anova: Single Factor
								note: p < 0.05 means the data is significant different
SUMMARY
Groups	Count	Sum	Average	Variance
Column 1	26	344.455	13.2483	1.71502
Column 2	25	320.84	12.8336	4.45018
ANOVA
Source of Variation	SS	df	MS	F	P-value	F crit
Between Groups	2.19147	1	2.19147	0.717412	0.401112	4.03839
Within Groups	149.68	49	3.05469
Total	151.871	50
CQ
Anova: Single Factor
SUMMARY
Groups	Count	Sum	Average	Variance
Column 1	30	196.866	6.56219	1.37825
Column 2	29	293.481	10.12	4.17574
ANOVA
Source of Variation	SS	df	MS	F	P-value	F crit
Between Groups	186.657	1	186.657	67.8147	2.80181e-11	4.00987
Within Groups	156.89	57	2.75246
Total	343.547	58
MQ
Anova: Single Factor
SUMMARY
Groups	Count	Sum	Average	Variance
Column 1	32	258.993	8.09352	3.18229
Column 2	34	356.311	10.4797	4.32168
ANOVA
Source of Variation	SS	df	MS	F	P-value	F crit
Between Groups	93.865	1	93.865	24.8993	4.90874e-06	3.99092
Within Groups	241.266	64	3.76979
Total	335.132	65
PY
Anova: Single Factor
SUMMARY
Groups	Count	Sum	Average	Variance
Column 1	34	282.458	8.30758	2.17203
Column 2	35	302.741	8.64973	3.43592
ANOVA
Source of Variation	SS	df	MS	F	P-value	F crit
Between Groups	2.01894	1	2.01894	0.717614	0.399944	3.98405
Within Groups	188.498	67	2.81341
Total	190.517	68
H- ART
Anova: Single Factor
SUMMARY
Groups	Count	Sum	Average	Variance
Column 1	32	356.456	11.1392	4.22397
Column 2	34	439.414	12.9239	5.22489
ANOVA
Source of Variation	SS	df	MS	F	P-value	F crit
Between Groups	52.5071	1	52.5071	11.0773	0.00145228	3.99092
Within Groups	303.364	64	4.74007
Total	355.872	65
H -ARS
Anova: Single Factor
SUMMARY
Groups	Count	Sum	Average	Variance
Column 1	30	180.527	6.01755	1.3044
Column 2	35	257.677	7.3622	1.71295
ANOVA
Source of Variation	SS	df	MS	F	P-value	F crit
Between Groups	29.2074	1	29.2074	19.1538	0.0462814	3.99336
Within Groups	96.0678	63	1.52489
Total	125.275	64

## Sheet: Sheet3
Anova: Single Factor
CQ
SUMMARY
Groups	Count	Sum	Average	Variance
Column 1	27	197.186	7.30318	1.72297
Column 2	33	167.288	5.06933	2.45443
ANOVA
Source of Variation	SS	df	MS	F	P-value	F crit
Between Groups	16.1674	1	16.1674	5.12366	0.0278865	4.03039
Within Groups	160.928	51	3.15544
Total	177.095	52
Anova: Single Factor
MQ
SUMMARY
Groups	Count	Sum	Average	Variance
Column 1	27	197.186	7.30318	1.72297
Column 2	33	167.288	5.66933	2.45443
ANOVA
Source of Variation	SS	df	MS	F	P-value	F crit
Between Groups	28.6981	1	28.6981	8.55437	0.0496861	4.01297
Within Groups	187.868	56	3.35478
Total	216.566	57
Anova: Single Factor
PY
SUMMARY
Groups	Count	Sum	Average	Variance
Column 1	27	197.186	7.30318	1.72297
Column 2	33	167.288	5.06933	2.45443
ANOVA
Source of Variation	SS	df	MS	F	P-value	F crit
Between Groups	74.1027	1	74.1027	34.8467	1.96791e-07	4.00687
Within Groups	123.339	58	2.12653
Total	197.442	59
Anova: Single Factor
H-ART
SUMMARY
Groups	Count	Sum	Average	Variance
Column 1	27	197.186	7.30318	1.72297
Column 2	32	240.573	7.5179	2.01907
ANOVA
Source of Variation	SS	df	MS	F	P-value	F crit
Between Groups	0.675171	1	0.675171	0.358369	0.551785	4.00987
Within Groups	107.389	57	1.88401
Total	108.064	58
Anova: Single Factor
H-ARS
SUMMARY
Groups	Count	Sum	Average	Variance
Column 1	27	197.186	7.30318	1.72297
Column 2	33	133.583	4.04796	0.714764
ANOVA
Source of Variation	SS	df	MS	F	P-value	F crit
Between Groups	157.357	1	157.357	134.871	9.11185e-17	4.00687
Within Groups	67.6697	58	1.16672
Total	225.027	59

## Sheet: length cretion 2
Anova: Single Factor
CQ
SUMMARY
Groups	Count	Sum	Average	Variance
Column 1	28	63.1097	2.25392	0.345165
Column 2	27	159.589	5.91071	1.948
ANOVA
Source of Variation	SS	df	MS	F	P-value	F crit
Between Groups	183.807	1	183.807	162.45	9.03922e-18	4.02302
Within Groups	59.9675	53	1.13146
Total	243.774	54
Anova: Single Factor
MQ
SUMMARY
Groups	Count	Sum	Average	Variance
Column 1	30	95.3752	3.17917	2.24425
Column 2	32	179.236	5.60111	2.50284
ANOVA
Source of Variation	SS	df	MS	F	P-value	F crit
Between Groups	90.825	1	90.825	38.1962	6.12901e-08	4.00119
Within Groups	142.671	60	2.37785
Total	233.496	61
Anova: Single Factor
PY
SUMMARY
Groups	Count	Sum	Average	Variance
Column 1	32	153.003	4.78136	0.860048
Column 2	33	167.288	5.06933	2.45443
ANOVA
Source of Variation	SS	df	MS	F	P-value	F crit
Between Groups	1.34727	1	1.34727	0.806803	0.372487	3.99336
Within Groups	105.203	63	1.66989
Total	106.55	64
Anova: Single Factor
H-ART
SUMMARY
Groups	Count	Sum	Average	Variance
Column 1	30	171.251	5.70838	1.6667
Column 2	32	240.573	7.5179	2.01907
ANOVA
Source of Variation	SS	df	MS	F	P-value	F crit
Between Groups	50.6999	1	50.6999	27.4237	2.20934e-06	4.00119
Within Groups	110.925	60	1.84876
Total	161.625	61
Anova: Single Factor
H-ARS
SUMMARY
Groups	Count	Sum	Average	Variance
Column 1	28	103.279	3.68855	0.435469
Column 2	33	133.583	4.04796	0.714764
ANOVA
Source of Variation	SS	df	MS	F	P-value	F crit
Between Groups	1.95675	1	1.95675	3.33376	0.0729334	4.00398
Within Groups	34.6301	59	0.586951
Total	36.5869	60

## Sheet: length
Control			CQ			MQ			PY			H-ART			H-ARS
3 days	13 days	3 days + 10 days
5.7	12.9	13.6	4.1	6.8	10.4	5	8.4	10.7	2.7	8.4	9.2	5.5	11.6	13.4	3.5	6.4	7.3
1.5	2.4	2.9	1.42	1.12	2.2	0.76	2.5	2.7	0.64	1.7	2.7	1.4	2.2	2.6	0.8	1	1.5
6.35	11.84	14.75	3.76	6.59	10.7	5.61	6.48	13.2	3.33	9.53	9.21	5.5	10.85	15.77	3.71	7.13	8.05
5.98	12.69	10.72	4.43	5.85	8.44	5.34	7.32	8.32	2.16	8.56	6.62	5.78	11.12	15.09	4.04	7.17	8.67
5.85	11.75	11.82	4.13	6.41	8.71	5.35	6.07	8.44	3.15	9.14	9.51	5.86	13.14	14.36	2.9	6.06	8.57
7.19	14.86	12.84	4.64	6.38	12.5	4.24	10.6	10.9	2.31	9.21	10	5.8	12.05	14.34	3.94	5.62	7.52
6.38	14.13	11.45	4.96	6.92	12.1	5.56	10.7	13.3	2.54	8.4	11.3	4.28	13.35	13.78	3.97	5.72	8.55
4.53	10.98	16.25	2.94	5.77	10.1	5.04	7.15	10.9	2.58	9.43	9.14	6.23	11.18	12.88	3.71	7.07	8.13
5.97	13.85	16.11	5.13	6.69	11.6	4.87	8.48	12.9	2.73	6.75	11.7	6.8	10.54	15.07	2.99	5.63	7.06
4.53	11.52	10.89	5.46	6.56	10.2	5.13	7.78	11	2.64	9.63	9.23	5.48	9.552	14.99	3.96	5.54	7.73
6.13	13.33	11.6	4.33	7.67	10.4	4.59	6.17	8.04	3	9.36	10	6.28	11.78	12.43	3.02	6.07	6.96
6.96	14.93	11.32	3.97	7.08	9.58	4.26	5.94	8.95	2.48	6.76	10.1	4.81	11.98	11.01	4.26	5.46	6.41
7.09	11.72	10.99	5.31	6.89	9.92	4.39	8.5	9.43	2.2	9.4	9.46	5.97	12.19	12.77	3.97	5.48	8.46
7.17	13.67	10.81	5.1	7.21	12.2	5.34	6.24	11.5	2.83	8.95	10.9	6.43	10.37	11.99	3.18	5.9	6.03
5.78	11.99	16.24	4.17	6.39	9.23	4.38	9.13	9.05	3.22	7.5	7.97	4.4	11.46	13.09	3.28	5.58	8.25
5.59	13.87	12.37	5.2	7.91	9.01	4.65	8.15	11.1	2.58	9.2	9.75	4.69	9.445	12.47	3.29	6.6	7.09
5.7	12.86	10.71	5.18	6.31	10.4	5.54	7.02	12.1	2.89	7.25	6.61	4.55	10.68	12.94	3.56	6.12	7.31
6.28	15.11	11.65	4.2	7.05	12.3	5.06	7.55	9.81	2.91	7.66	8.29	6.57	12.75	14.49	4.24	5.77	7.12
6.93	14.8	15.48	5.25	6.1	10.8	5.19	9.3	10.4	2.31	9.63	7.3	4.71	10.16	14.01	3.02	5.49	7.86
7.1	14.57	15.3	4.43	5.97	10.6	5.47	9.49	9.07	2.71	7.66	10	6.11	9.56	13.25	3.09	7.32	7.02
4.31	13.4	16.49	3.93	7.25	8.2	5.52	9.43	9.2	2.83	7.7	10.6	5.33	11.28	13.73	2.94	5.93	8.52
6.67	14.18	13.48	4.21	6.46	8.24	5.49	8.4	9.25	3.19	8.67	7.15	6.87	12.26	14.48	3.14	6.34	8.43
4.51	13.48	10.88	5.26	7.37	9.61	4.6	9.54	11.2	2.7	8.15	7.51	4.95	10.99	11.83	3.05	7.3	8.18
6.19	14.32	11.49	4.4	6.54	10.8	5.71	6.22	11.4	2.37	9.73	6.89	6.65	10.95	11.33	3.84	6.35	8.36
6.31	12.3	12.61	4.38	7.79	12.4	5.7	10.1	10.2	3.18	8.99	11.5	5.27	11.78	13.73	4.1	5.84	6.95
4.84	14.71	15.79	4.99	5.78	8.27	5.4	9.66	12.8	2.11	7.73	8.09	5.06	10.07	12.87	3.01	6.09	7.33
5.69	11.48	12.15	2.75	6.95	11.5	4.25	8.69	12.5	2.87	7.98	6.57	6.67	10.09	14.86	3.63	7.18	6.53
4.66	11.03	11.3	5.45	6.57	12.3	5.4	6.84	8.51	3.33	8.08	7.06	6.72	13.07	15.65	2.83	5.46	6.54
4.37	12.79		3.2	7.18	10.7	5.2	9.6	13.1	3.2	9.46	8.55	6.46	13.78	11.14	2.71	7.14	7.72
4.94			4.78	7.18		4.97	10	11.3	2.38	9.16	7.56	5.63	13	11.2	3.56	5.62	6.7
6.75			4.26			4.92	7.07	11.8	2.31	9.53	7.03		13.48	12.43	4.25		8.6
							10	11.4	2.51	7	8.85		9.623	12.5	3.17		6.93
								9.26	2.93	7.68	6.65			11.84	3.19		6.49
								11.3	2.41	8.34	10.2			10.95	2.86		5.93
									2.18		8.93				4.11		8.73
									2.88						3.01
															3.65
															3.49
5.88793	-5.88793	-5.88793	4.48966	-4.48966	-4.48966	5.07483	-5.07483	-5.07483	3.72552	-3.72552	-3.72552	5.70929	-5.70929	-5.70929	3.48931	-3.48931	-3.48931
	-5.88793	-5.88793		-4.48966	-4.48966		-5.07483	-5.07483		-3.72552	-3.72552		-5.70929	-5.70929		-3.48931	-3.48931
	5.95207	8.86207		2.10034	6.21034		1.40517	8.12517		5.80448	5.48448		5.14071	10.0607		4.64069	4.56069
	6.80207	4.83207		1.36034	3.95034		2.24517	3.24517		4.83448	2.89448		5.41071	9.38071		4.68069	5.18069
	5.86207	5.93207		1.92034	4.22034		0.995172	3.36517		5.41448	5.78448		7.43071	8.65071		3.57069	5.08069
	8.97207	6.95207		1.89034	8.01034		5.52517	5.82517		5.48448	6.27448		6.34071	8.63071		3.13069	4.03069
	8.24207	5.56207		2.43034	7.61034		5.62517	8.22517		4.67448	7.57448		7.64071	8.07071		3.23069	5.06069
	5.09207	10.3621		1.28034	5.61034		2.07517	5.82517		5.70448	5.41448		5.47071	7.17071		4.58069	4.64069
	7.96207	10.2221		2.20034	7.11034		3.40517	7.82517		3.02448	7.97448		4.83071	9.36071		3.14069	3.57069
	5.63207	5.00207		2.07034	5.71034		2.70517	5.92517		5.90448	5.50448		3.84271	9.28071		3.05069	4.24069
	7.44207	5.71207		3.18034	5.91034		1.09517	2.96517		5.63448	6.27448		6.07071	6.72071		3.58069	3.47069
	9.04207	5.43207		2.59034	5.09034		0.865172	3.87517		3.03448	6.37448		6.27071	5.30071		2.97069	2.92069
	5.83207	5.10207		2.40034	5.43034		3.42517	4.35517		5.67448	5.73448		6.48071	7.06071		2.99069	4.97069
	7.78207	4.92207		2.72034	7.71034		1.16517	6.42517		5.22448	7.17448		4.66071	6.28071		3.41069	2.54069
	6.10207	10.3521		1.90034	4.74034		4.05517	3.97517		3.77448	4.24448		5.75071	7.38071		3.09069	4.76069
	7.98207	6.48207		3.42034	4.52034		3.07517	6.02517		5.47448	6.02448		3.73571	6.76071		4.11069	3.60069
	6.97207	4.82207		1.82034	5.91034		1.94517	7.02517		3.52448	2.88448		4.97071	7.23071		3.63069	3.82069
	9.22207	5.76207		2.56034	7.81034		2.47517	4.73517		3.93448	4.56448		7.04071	8.78071		3.28069	3.63069
	8.91207	9.59207		1.61034	6.31034		4.22517	5.32517		5.90448	3.57448		4.45071	8.30071		3.00069	4.37069
	8.68207	9.41207		1.48034	6.11034		4.41517	3.99517		3.93448	6.27448		3.85071	7.54071		4.83069	3.53069
	7.51207	10.6021		2.76034	3.71034		4.35517	4.12517		3.97448	6.87448		5.57071	8.02071		3.44069	5.03069
	8.29207	7.59207		1.97034	3.75034		3.32517	4.17517		4.94448	3.42448		6.55071	8.77071		3.85069	4.94069
	7.59207	4.99207		2.88034	5.12034		4.46517	6.12517		4.42448	3.78448		5.28071	6.12071		4.81069	4.69069
	8.43207	5.60207		2.05034	6.31034		1.14517	6.32517		6.00448	3.16448		5.24071	5.62071		3.86069	4.87069
	6.41207	6.72207		3.30034	7.91034		5.02517	5.12517		5.26448	7.77448		6.07071	8.02071		3.35069	3.46069
	8.82207	9.90207		1.29034	3.78034		4.58517	7.72517		4.00448	4.36448		4.36071	7.16071		3.60069	3.84069
	5.59207	6.26207		2.46034	7.01034		3.61517	7.42517		4.25448	2.84448		4.38071	9.15071		4.69069	3.04069
	5.14207	5.41207		2.08034	7.81034		1.76517	3.43517		4.35448	3.33448		7.36071	9.94071		2.97069	3.05069
	6.90207			2.69034	6.21034		4.52517	8.02517		5.73448	4.82448		8.07071	5.43071		4.65069	4.23069
				2.69034			4.92517	6.22517		5.43448	3.83448		7.29071	5.49071		3.13069	3.21069
							1.99517	6.72517		5.80448	3.30448		7.77071	6.72071			5.11069
							4.92517	6.32517		3.27448	5.12448		3.91371	6.79071			3.44069
								4.18517		3.95448	2.92448			6.13071			3.00069
								6.22517		4.61448	6.47448			5.24071			2.44069
											5.20448						5.24069
		5.95207	6.21034	5.95207	8.12517	5.95207	5.48448	5.95207	10.0607		4.56069
		6.80207	3.95034	6.80207	3.24517	6.80207	2.89448	6.80207	9.38071	5.95207	5.18069
		5.86207	4.22034	5.86207	3.36517	5.86207	5.78448	5.86207	8.65071	6.80207	5.08069
		8.97207	8.01034	8.97207	5.82517	8.97207	6.27448	8.97207	8.63071	5.86207	4.03069
		8.24207	7.61034	8.24207	8.22517	8.24207	7.57448	8.24207	8.07071	8.97207	5.06069
		5.09207	5.61034	5.09207	5.82517	5.09207	5.41448	5.09207	7.17071	8.24207	4.64069
		7.96207	7.11034	7.96207	7.82517	7.96207	7.97448	7.96207	9.36071	5.09207	3.57069
		5.63207	5.71034	5.63207	5.92517	5.63207	5.50448	5.63207	9.28071	7.96207	4.24069
		7.44207	5.91034	7.44207	2.96517	7.44207	6.27448	7.44207	6.72071	5.63207	3.47069
		9.04207	5.09034	9.04207	3.87517	9.04207	6.37448	9.04207	5.30071	7.44207	2.92069
		5.83207	5.43034	5.83207	4.35517	5.83207	5.73448	5.83207	7.06071	9.04207	4.97069
		7.78207	7.71034	7.78207	6.42517	7.78207	7.17448	7.78207	6.28071	5.83207	2.54069
		6.10207	4.74034	6.10207	3.97517	6.10207	4.24448	6.10207	7.38071	7.78207	4.76069
		7.98207	4.52034	7.98207	6.02517	7.98207	6.02448	7.98207	6.76071	6.10207	3.60069
		6.97207	5.91034	6.97207	7.02517	6.97207	2.88448	6.97207	7.23071	7.98207	3.82069
		9.22207	7.81034	9.22207	4.73517	9.22207	4.56448	9.22207	8.78071	6.97207	3.63069
		8.91207	6.31034	8.91207	5.32517	8.91207	3.57448	8.91207	8.30071	9.22207	4.37069
		8.68207	6.11034	8.68207	3.99517	8.68207	6.27448	8.68207	7.54071	8.91207	3.53069
		7.51207	3.71034	7.51207	4.12517	7.51207	6.87448	7.51207	8.02071	8.68207	5.03069
		8.29207	3.75034	8.29207	4.17517	8.29207	3.42448	8.29207	8.77071	7.51207	4.94069
		7.59207	5.12034	7.59207	6.12517	7.59207	3.78448	7.59207	6.12071	8.29207	4.69069
		8.43207	6.31034	8.43207	6.32517	8.43207	3.16448	8.43207	5.62071	7.59207	4.87069
		6.41207	7.91034	6.41207	5.12517	6.41207	7.77448	6.41207	8.02071	8.43207	3.46069
		8.82207	3.78034	8.82207	7.72517	8.82207	4.36448	8.82207	7.16071	6.41207	3.84069
		5.59207	7.01034	5.59207	7.42517	5.59207	2.84448	5.59207	9.15071	8.82207	3.04069
		5.14207	7.81034	5.14207	3.43517	5.14207	3.33448	5.14207	9.94071	5.59207	3.05069
		6.90207	6.21034	6.90207	8.02517	6.90207	4.82448	6.90207	5.43071	5.14207	4.23069
					6.22517		3.83448		5.49071	6.90207	3.21069
					6.72517		3.30448		6.72071		5.11069
					6.32517		5.12448		6.79071		3.44069
					4.18517		2.92448		6.13071		3.00069
					6.22517		6.47448		5.24071		2.44069
							5.20448				5.24069

## Sheet: Anova for width
Control
Anova: Single Factor
SUMMARY
Groups	Count	Sum	Average	Variance
Column 1	27	33.103	1.22604	0.0157899
Column 2	26	29.2752	1.12597	0.0193892
ANOVA
Source of Variation	SS	df	MS	F	P-value	F crit
Between Groups	0.132636	1	0.132636	7.55577	0.00825219	4.03039
Within Groups	0.895267	51	0.0175543
Total	1.0279	52
CQ
Anova: Single Factor
SUMMARY
Groups	Count	Sum	Average	Variance
Column 1	28	31.28	1.11714	0.019073
Column 2	27	29.35	1.08704	0.0218447
ANOVA
Source of Variation	SS	df	MS	F	P-value	F crit
Between Groups	0.0124583	1	0.0124583	0.609725	0.438365	4.02302
Within Groups	1.08293	53	0.0204327
Total	1.09539	54
MQ
Anova: Single Factor
SUMMARY
Groups	Count	Sum	Average	Variance
Column 1	33	26.0208	0.78851	0.0245758
Column 2	34	31.2015	0.917692	0.0316992
ANOVA
Source of Variation	SS	df	MS	F	P-value	F crit
Between Groups	0.279463	1	0.279463	9.91272	0.00247902	3.98856
Within Groups	1.8325	65	0.0281923
Total	2.11196	66
PY
Anova: Single Factor
SUMMARY
Groups	Count	Sum	Average	Variance
Column 1	27	33.103	1.22604	0.0157899
Column 2	26	29.2752	1.12597	0.0193892
ANOVA
Source of Variation	SS	df	MS	F	P-value	F crit
Between Groups	0.132636	1	0.132636	7.55577	0.00825219	4.03039
Within Groups	0.895267	51	0.0175543
Total	1.0279	52
H -ART
Anova: Single Factor
SUMMARY
Groups	Count	Sum	Average	Variance
Column 1	31	31.4344	1.01401	0.0354909
Column 2	33	40.7844	1.23589	0.0455148
ANOVA
Source of Variation	SS	df	MS	F	P-value	F crit
Between Groups	0.7869	1	0.7869	19.351	4.3564e-05	3.99589
Within Groups	2.5212	62	0.0406645
Total	3.3081	63
H - ARS
Anova: Single Factor
Anova: Single Factor
SUMMARY
Groups	Count	Sum	Average	Variance
Column 1	29	31.2282	1.07683	0.0124622
Column 2	32	30.7599	0.961247	0.0199861
ANOVA
Source of Variation	SS	df	MS	F	P-value	F crit
Between Groups	0.203252	1	0.203252	12.3817	0.000841928	4.00398
Within Groups	0.968512	59	0.0164155
Total	1.17176	60

## Sheet: width
control			CQ			MQ			PY			H-ART			H-ARS
3 days	13 days	3 days + 10 days
0.5	1.2	1.14	0.66	1.11714	1.08704	0.54	0.8	0.95	0.3	0.83	0.77	0.46	1.03	1.25	0.48	1.04	0.94
0.11	0.21	0.2	0.2	0.140694	0.21	0.08	0.17	0.23	0.06	0.14	0.19	0.09	0.18	0.19	0.09	0.2	0.22
0.61	1.31	0.95	0.76	1.1	1.09	0.52	0.91	0.83	0.3	0.94	0.68	0.42	1.09	1.14	0.41	1.21	1.03
0.55	1.25	1.12	0.65	0.93	1.26	0.56	0.66	0.81	0.29	0.92	0.64	0.5	1.07	1.22	0.39	1.1	0.76
0.51	1.27	0.93	0.63	1.25	1.31	0.49	0.8	0.87	0.24	0.96	0.76	0.47	1.12	1.14	0.53	1.05	1.13
0.39	1.17	1.13	0.76	0.82	1.19	0.51	0.9	1.18	0.35	0.83	0.89	0.51	1	1.37	0.45	1.08	0.78
0.56	1.37	0.95	0.54	1.07	0.97	0.51	0.91	1.15	0.26	0.75	0.89	0.49	0.98	1.34	0.5	1.01	1.12
0.4	1.29	0.97	0.69	0.86	0.87	0.6	0.76	1.15	0.25	0.8	0.73	0.45	0.98	1.36	0.46	1.22	1.15
0.44	1.37	1.1	0.51	1.37	0.88	0.57	0.78	0.85	0.35	0.9	0.79	0.38	1.14	1.29	0.56	0.93	0.94
0.53	1.32	1.01	0.76	1.21	0.96	0.59	0.96	0.89	0.3	0.84	0.71	0.46	1.21	1.3	0.43	1.02	0.99
0.46	1.15	1.32	0.6	1.24	1.21	0.55	0.97	1.08	0.25	0.7	0.74	0.53	1.19	1.31	0.45	0.86	1.07
0.41	0.99	1.22	0.56	1.29	1.26	0.51	0.69	1.12	0.3	0.87	0.81	0.42	1.03	1.05	0.44	1.23	0.82
0.61	1.18	1	0.74	1.2	1.18	0.48	0.71	1.09	0.24	0.82	0.82	0.46	0.9	1.22	0.55	1.23	0.78
0.55	1.08	1.07	0.54	1.15	0.93	0.58	0.63	0.84	0.34	0.89	0.66	0.46	0.91	1.23	0.45	1.02	1
0.5	1.31	1.04	0.61	1.17	0.92	0.59	0.8	0.83	0.23	0.79	0.57	0.45	0.96	1.34	0.47	1.21	0.75
0.59	1.14	1.32	0.53	1.04	0.91	0.49	0.63	1.02	0.24	0.82	0.78	0.5	0.87	1.41	0.48	0.96	0.99
0.48	1.08	1.33	0.51	1.24	1.14	0.54	0.62	0.75	0.27	0.76	0.6	0.43	0.88	1.25	0.46	1.15	0.96
0.57	1.32	1.11	0.65	1.2	1.12	0.58	0.7	0.98	0.3	0.72	0.75	0.38	1.16	1.39	0.46	1.16	1.16
0.52	1.19	1.22	0.63	1.09	0.93	0.48	0.8	1.18	0.3	0.81	0.7	0.44	1.02	1.12	0.39	0.94	1.04
0.45	1.33	1.27	0.69	1.15	1.2	0.55	0.89	0.74	0.3	0.69	0.83	0.46	0.89	1.39	0.42	0.94	1.01
0.39	1.07	0.96	0.48	1.28	1.03	0.57	0.67	0.99	0.3	0.91	0.59	0.45	0.98	1.08	0.56	1.23	0.98
0.45	1.26	1.1	0.69	0.96	1.14	0.61	0.84	0.81	0.34	0.87	0.79	0.38	0.86	1.45	0.55	1.1	0.87
0.61	1.39	0.98	0.81	1.3	1.28	0.56	0.69	0.82	0.29	0.8	0.92	0.38	1.2	1.31	0.41	1.04	1.06
0.43	1.1	1.34	0.84	1.04	1.07	0.57	0.9	0.95	0.26	0.84	0.58	0.43	1.04	1.25	0.42	1.11	0.75
0.56	1.38	1.34	0.49	1.12	1.4	0.52	0.73	0.99	0.34	0.92	0.86	0.42	1.09	1.42	0.52	0.97	0.9
0.52	1.02	1	0.54	0.98	0.96	0.49	0.96	1	0.31	0.78	0.64	0.45	1.13	1.37	0.43	1.04	1.11
0.52	1.29	1.22	0.74	1.09	1.06	0.5	0.9	0.92	0.24	0.81	0.74	0.46	1.15	1.25	0.43	1.04	1.04
0.45	1.01	1.16	0.73	1	0.95	0.52	0.97	0.95	0.23	0.74	0.66	0.53	1.15	1.18	0.42	1.07	0.76
0.5	1.33		0.68	0.97	1.13	0.57	0.94	0.72	0.33	0.73	0.61	0.44	1.19	1.2	0.55	1.25	1.01
0.48			0.66	1.16		0.54	0.68	0.93	0.3	0.9	0.65		0.93	1.18	0.51	1.01	0.99
0.42			0.74			0.6	0.77	0.95	0.27	0.95	0.58		0.93	1.3	0.48	0.91	1.12
							0.92	0.83	0.35	0.93	0.74			1.15	0.53		0.74
							0.8	0.77		0.72	0.66			1.15	0.4		0.71
								0.86			0.86				0.47		1.06
															0.47
															0.5
															0.57
0.498621	1.31	0.95	0.646897	1.1	1.09	0.543103	0.91	0.83	1.289	0.94	0.68	0.45	1.09	1.14	0.468065	1.21	1.03
	1.25	1.12		0.93	1.26		0.66	0.81		0.92	0.64		1.07	1.22		1.1	0.76
	1.27	0.93		1.25	1.31		0.8	0.87		0.96	0.76		1.12	1.14		1.05	1.13
	1.17	1.13		0.82	1.19		0.9	1.18		0.83	0.89		1	1.37		1.08	0.78
	1.37	0.95		1.07	0.97		0.91	1.15		0.75	0.89		0.98	1.34		1.01	1.12
	1.29	0.97		0.86	0.87		0.76	1.15		0.8	0.73		0.98	1.36		1.22	1.15
	1.37	1.1		1.37	0.88		0.78	0.85		0.9	0.79		1.14	1.29		0.93	0.94
	1.32	1.01		1.21	0.96		0.96	0.89		0.84	0.71		1.21	1.3		1.02	0.99
	1.15	1.32		1.24	1.21		0.97	1.08		0.7	0.74		1.19	1.31		0.86	1.07
	0.99	1.22		1.29	1.26		0.69	1.12		0.87	0.81		1.03	1.05		1.23	0.82
	1.18	1		1.2	1.18		0.71	1.09		0.82	0.82		0.9	1.22		1.23	0.78
	1.08	1.07		1.15	0.93		0.63	0.84		0.89	0.66		0.91	1.23		1.02	1
	1.31	1.04		1.17	0.92		0.8	0.83		0.79	0.57		0.96	1.34		1.21	0.75
	1.14	1.32		1.04	0.91		0.63	1.02		0.82	0.78		0.87	1.41		0.96	0.99
	1.08	1.33		1.24	1.14		0.62	0.75		0.76	0.6		0.88	1.25		1.15	0.96
	1.32	1.11		1.2	1.12		0.7	0.98		0.72	0.75		1.16	1.39		1.16	1.16
	1.19	1.22		1.09	0.93		0.8	1.18		0.81	0.7		1.02	1.12		0.94	1.04
	1.33	1.27		1.15	1.2		0.89	0.74		0.69	0.83		0.89	1.39		0.94	1.01
	1.07	0.96		1.28	1.03		0.67	0.99		0.91	0.59		0.98	1.08		1.23	0.98
	1.26	1.1		0.96	1.14		0.84	0.81		0.87	0.79		0.86	1.45		1.1	0.87
	1.39	0.98		1.3	1.28		0.69	0.82		0.8	0.92		1.2	1.31		1.04	1.06
	1.1	1.34		1.04	1.07		0.9	0.95		0.84	0.58		1.04	1.25		1.11	0.75
	1.38	1.34		1.12	1.4		0.73	0.99		0.92	0.86		1.09	1.42		0.97	0.9
	1.02	1		0.98	0.96		0.96	1		0.78	0.64		1.13	1.37		1.04	1.11
	1.29	1.22		1.09	1.06		0.9	0.92		0.81	0.74		1.15	1.25		1.04	1.04
	1.01	1.16		1	0.95		0.97	0.95		0.74	0.66		1.15	1.18		1.07	0.76
	1.33	0		0.97	1.13		0.94	0.72		0.73	0.61		1.19	1.2		1.25	1.01
	0	0		1.16	0		0.68	0.93		0.9	0.65		0.93	1.18		1.01	0.99
	0			0	0		0.77	0.95		0.95	0.58		0.93	1.3		0.91	1.12
				0			0.92	0.83		0.93	0.74		0	1.15		0	0.74
							0.8	0.77		0.72	0.66		0	1.15			0.71
							0	0.86		0	0.86		0	0			1.06
								0		0	0			0			0
								0		0	0			0			0
	1.31	1.1	1.31	1.09	1.31	0.83	1.31	1.14	1.31	1.03	0						0
	1.25	0.93	1.25	1.26	1.25	0.81	1.25	1.22	1.25	0.76
	1.27	1.25	1.27	1.31	1.27	0.87	1.27	1.14	1.27	1.13
	1.17	0.82	1.17	1.19	1.17	1.18	1.17	1.37	1.17	0.78
	1.37	1.07	1.37	0.97	1.37	1.15	1.37	1.34	1.37	1.12
	1.29	0.86	1.29	0.87	1.29	1.15	1.29	1.36	1.29	1.15
	1.37	1.37	1.37	0.88	1.37	0.85	1.37	1.29	1.37	0.94
	1.32	1.21	1.32	0.96	1.32	0.89	1.32	1.3	1.32	0.99
	1.15	1.24	1.15	1.21	1.15	1.08	1.15	1.31	1.15	1.07
	0.99	1.29	0.99	1.26	0.99	1.12	0.99	1.05	0.99	0.82
	1.18	1.2	1.18	1.18	1.18	1.09	1.18	1.22	1.18	0.78
	1.08	1.15	1.08	0.93	1.08	0.84	1.08	1.23	1.08	1
	1.31	1.17	1.31	0.92	1.31	0.83	1.31	1.34	1.31	0.75
	1.14	1.04	1.14	0.91	1.14	1.02	1.14	1.41	1.14	0.99
	1.08	1.24	1.08	1.14	1.08	0.75	1.08	1.25	1.08	0.96
	1.32	1.2	1.32	1.12	1.32	0.98	1.32	1.39	1.32	1.16
	1.19	1.09	1.19	0.93	1.19	1.18	1.19	1.12	1.19	1.04
	1.33	1.15	1.33	1.2	1.33	0.74	1.33	1.39	1.33	1.01
	1.07	1.28	1.07	1.03	1.07	0.99	1.07	1.08	1.07	0.98
	1.26	0.96	1.26	1.14	1.26	0.81	1.26	1.45	1.26	0.87
	1.39	1.3	1.39	1.28	1.39	0.82	1.39	1.31	1.39	1.06
	1.1	1.04	1.1	1.07	1.1	0.95	1.1	1.25	1.1	0.75
	1.38	1.12	1.38	1.4	1.38	0.99	1.38	1.42	1.38	0.9
	1.02	0.98	1.02	0.96	1.02	1	1.02	1.37	1.02	1.11
	1.29	1.09	1.29	1.06	1.29	0.92	1.29	1.25	1.29	1.04
	1.01	1	1.01	0.95	1.01	0.95	1.01	1.18	1.01	0.76
	1.33	0.97	1.33	1.13	1.33	0.72	1.33	1.2	1.33	1.01
		1.16				0.93		1.18		0.99
						0.95		1.3		1.12
						0.83		1.15		0.74
						0.77		1.15		0.71
						0.86				1.06

## Sheet: Width criterion 2
Anova: Single Factor
CQ
SUMMARY
Groups	Count	Sum	Average	Variance
Column 1	28	31.28	1.11714	0.019073
Column 2	28	29.35	1.04821	0.0632374
ANOVA
Source of Variation	SS	df	MS	F	P-value	F crit
Between Groups	0.0665161	1	0.0665161	1.61622	0.209068	4.01954
Within Groups	2.22238	54	0.0411552
Total	2.2889	55
Anova: Single Factor
MQ
SUMMARY
Groups	Count	Sum	Average	Variance
Column 1	32	24.89	0.777813	0.0329789
Column 2	32	29.85	0.932812	0.0181757
ANOVA
Source of Variation	SS	df	MS	F	P-value	F crit
Between Groups	0.3844	1	0.3844	15.0289	0.000258315	3.99589
Within Groups	1.58579	62	0.0255773
Total	1.97019	63
Anova: Single Factor
PY
SUMMARY
Groups	Count	Sum	Average	Variance
Column 1	32	25.71	0.803438	0.0276168
Column 2	32	23.23	0.725937	0.0102894
ANOVA
Source of Variation	SS	df	MS	F	P-value	F crit
Between Groups	0.0961	1	0.0961	5.0704	0.0278902	3.99589
Within Groups	1.17509	62	0.0189531
Total	1.27119	63
Anova: Single Factor
H-ART
SUMMARY
Groups	Count	Sum	Average	Variance
Column 1	29	30.05	1.03621	0.0127672
Column 2	29	36.86	1.27103	0.0112953
ANOVA
Source of Variation	SS	df	MS	F	P-value	F crit
Between Groups	0.799588	1	0.799588	66.4591	4.34549e-11	4.01297
Within Groups	0.673752	56	0.0120313
Total	1.47334	57
Anova: Single Factor
H-ARS
SUMMARY
Groups	Count	Sum	Average	Variance
Column 1	29	31.09	1.07207	0.0124741
Column 2	29	28.07	0.967931	0.0175384
ANOVA
Source of Variation	SS	df	MS	F	P-value	F crit
Between Groups	0.157248	1	0.157248	10.4788	0.00203064	4.01297
Within Groups	0.840352	56	0.0150063
Total	0.9976	57

## Sheet: Transformed Data
	IMPORTANT DETAIL
	In order to insert a suggestion that uses a PivotTable or formula, your data was organized in columns with a single header row.
		Field1	Field2
		Control	3 days
			13 days
			3 days + 10 days
		CQ

## Sheet: width - criterion 1
Anova: Single Factor
CQ
SUMMARY
Groups	Count	Sum	Average	Variance
Column 1	27	32.97	1.22111	0.015541
Column 2	28	31.28	1.11714	0.019073
ANOVA
Source of Variation	SS	df	MS	F	P-value	F crit
Between Groups	0.14858	1	0.14858	8.56846	0.00502942	4.02302
Within Groups	0.919038	53	0.0173403
Total	1.06762	54
Anova: Single Factor
MQ
SUMMARY
Groups	Count	Sum	Average	Variance
Column 1	27	32.97	1.22111	0.015541
Column 2	27	29.35	1.08704	0.0218447
ANOVA
Source of Variation	SS	df	MS	F	P-value	F crit
Between Groups	0.242674	1	0.242674	12.9822	0.000703351	4.02663
Within Groups	0.97203	52	0.0186929
Total	1.2147	53
Anova: Single Factor
PY
SUMMARY
Groups	Count	Sum	Average	Variance
Column 1	27	32.97	1.22111	0.015541
Column 2	32	29.85	0.932812	0.0181757
ANOVA
Source of Variation	SS	df	MS	F	P-value	F crit
Between Groups	1.21716	1	1.21716	71.7075	1.1539e-11	4.00987
Within Groups	0.967514	57	0.0169739
Total	2.18467	58
Anova: Single Factor
H-ART
SUMMARY
Groups	Count	Sum	Average	Variance
Column 1	27	32.97	1.22111	0.015541
Column 2	31	39.16	1.26323	0.0114559
ANOVA
Source of Variation	SS	df	MS	F	P-value	F crit
Between Groups	0.0255956	1	0.0255956	1.9169	0.171691	4.01297
Within Groups	0.747744	56	0.0133526
Total	0.77334	57
Anova: Single Factor
H-ARS
SUMMARY
Groups	Count	Sum	Average	Variance
Column 1	27	32.97	1.22111	0.015541
Column 2	32	30.58	0.955625	0.0197802
ANOVA
Source of Variation	SS	df	MS	F	P-value	F crit
Between Groups	1.03216	1	1.03216	57.835	3.12157e-10	4.00987
Within Groups	1.01725	57	0.0178466
Total	2.04941	58
