# Supplementary material for: Nonclassical mechanisms to irreversibly suppress β-hematin crystal growth
Source: Commun Biol. 2023 Jul 27;6:783. doi: 10.1038/s42003-023-05046-z (PMC10374632; doi:10.1038/s42003-023-05046-z)
Supplement: Supplementary file 5 — Supplementary Data 2 [file 42003_2023_5046_MOESM5_ESM.xlsx]

## Sheet: 0.34mM 8uM arte
61318	(C direction)
Serial		C direction (nm) positve		total	C direction (nm) negative			time(s)	Angles		time (h)	min	s		C step velocity (+)		total/2		C step velocity (-)		Overall
N342				253.95				40999			11	23	19				0.0490955
N344				273.49				41198			11	26	38				0.0889483
				325.08				41488			11	31	28				0.0690219
																			0.0690219
N350				296.44				10469			2	54	29				0.0348492		#DIV/0!
				324.18				10867			3	1	7
				353.54				11066			3	4	26
				368				11265			3	7	45
N221				115.28				38122			10	35	22				0.100827
				166.5				38376			10	39	36
0.28 is not effective

## Sheet: 0.4mM 8uM
61318	(C direction)
Serial		C direction (nm) positve		total	C direction (nm) negative			time(s)	Angles		time (h)	min	s		C step velocity (+)		total/2		C step velocity (-)		Overall
N64				64.78				41859			11	37	39				0.100603
				104.82				42058			11	40	58				0.0820101
				137.46				42257			11	44	17				0.0788945
				168.86				42456			11	47	36				0.0871692
N13				226.24				36475			10	7	55				-0.00031926
				249.53				0											0.0770837
N64				69.94				41859			11	37	39				0.0439196
				104.9				42257			11	44	17				0.0962437
				181.51				42655			11	50	55
N64				75.97				41859			11	37	39				0.0700503
				103.85				42058			11	40	58				0.0915578
				140.29				42257			11	44	17				0.0688693
				167.7				42456			11	47	36				0.0888442
				203.06				42655			11	50	55				0.0798304
N84				151.21				43849			12	10	49				0.143593
				208.36				44048			12	14	8				0.0838945
				241.75				44247			12	17	27				0.0621357
				266.48				44446			12	20	46				0.096541
N132				98.68				5677			1	34	37				0.0486683
				118.05				5876			1	37	56				0.107291
				161.61				6079			1	41	19				0.0390452
				177.15				6278			1	44	38				0.0650014
N132				92.62				5677			1	34	37				0.0420854
				109.37				5876			1	37	56				0.0363547
				124.13				6079			1	41	19				0.107035
				166.73				6278			1	44	38				0.0618251
N170				167.69				9479			2	37	59				0.107613
				210.52				9678			2	41	18				0.054196
				232.09				9877			2	44	37				0.0678643
				259.1				10076			2	47	56				0.0765578
N184				131.14				10888			3	1	28				0.0272864
				142				11087			3	4	47				0.0591709
				165.55				11286			3	8	6				0.0740452
				195.02				11485			3	11	25				0.0535008
								43650			12	7	30
nucleation		2*1.8	3.6					45043			12	30	43
		0.00558347
								5080			1	24	40
		2*1.16	2.32					6676			1	51	16
		0.00594158
		0.00576253
		0.0115251

## Sheet: 0.5 arte 8uM
61318	(C direction)
Serial		C direction (nm) positve		total	C direction (nm) negative			time(s)	Angles		time (h)	min	s		C step velocity (+)		total/2		C step velocity (-)		Overall
N52				50.75				41859			11	37	39				0.0738191
				80.13				42058			11	40	58				0.000952613
N74				135.19				41859			11	37	39				0.0285427
				146.55				42058			11	40	58
				72.3				41859			11	37	39				0.0608543
				96.52				42058			11	40	58
nucleation
				0.00497306				12564			3	29	24
								14977			4	9	37

## Sheet: 0.6 art
61318	(C direction)
Serial		C direction (nm) positve		total	C direction (nm) negative			time(s)	Angles		time (h)	min	s		C step velocity (+)		total/2		C step velocity (-)		Overall
N52				272.17				41859			11	37	39				0.0369095
				286.86				42058			11	40	58				0.00341029
N52				247.95				41859			11	37	39				0.026206
				258.38				42058			11	40	58				0.0288693
				269.87				42257			11	44	17				0.0564824
				292.35				42456			11	47	36

## Sheet: control 0.4
N60	170.49	268.13
N52				170.49				44181			12	16	21				0.191451
				268.13				44436			12	20	36				0.00301704
																			0.236213
N52				237.66				45457			12	37	37				0.248926
				365.11				45713			12	41	53				0.268263
				504.07				45972			12	46	12
																0.0123457
Nucleation
N34		1.4*0.578	0.8092					40764			11	19	24
		23						41785			11	36	25
		0.0278385	um^2/s
N60		0.45	0.8092					44181			12	16	21
		19						44947			12	29	7
		0.0306527
		0.0292456
		0.00198993

## Sheet: control 0.5
N52				273.56				43062			11	57	42				0.141355
				330.95				43265			12	1	5				0.00382469		0.150907
N52				213.44				46414			12	53	34				0.16046
				314.53				46729			12	58	49				0.00336547
N62				63.2				43062			11	57	42				0.258621
				168.2				43265			12	1	5				0.00194383
N74				120.32				46414			12	53	34				0.190302
				240.21				46729			12	58	49				0.00257025
N88				273.56				43062			11	57	42				0.141355
				330.95				43265			12	1	5				0.00382469
N92				273.56				46414			12	53	34				0.157841
				373				46729			12	58	49				0.0039911
N110				41.21				43062			11	57	42				0.241429
				139.23				43265			12	1	5				0.00160904
N120				273.56				46414			12	53	34				0.157841
				373				46729			12	58	49				0.0039911
nucleation

## Sheet: control 0.6
N149				223.85				13509			3	45	9				0.12522
				309.25				13850			3	50	50				0.0111643
