# Supplementary material for: Nonclassical mechanisms to irreversibly suppress β-hematin crystal growth
Source: Commun Biol. 2023 Jul 27;6:783. doi: 10.1038/s42003-023-05046-z (PMC10374632; doi:10.1038/s42003-023-05046-z)
Supplement: Supplementary file 7 — Supplementary Data 4 [file 42003_2023_5046_MOESM7_ESM.xlsx]

## Sheet: CQ 0.5 MQ 1
N32		53.27					10	13	11		23.2
N34		87.67					10	16	34
		156.36					10	19	53
		209.31					10	24	0
N 42		36.23					10	30	38
		97.9					10	33	57
		157.62					10	38	1
		204.35					10	41	24
N42		47.15
		93.61
		162.54
		217.69
N48		34.02					10	41	24
		79.3					10	44	56
		113.22					10	48	15
		143.79					10	51	34
N48		30.38					10	41	24
		117.03					10	44	56
		174.06					10	48	15
N52		54.54					10	48	15
		87.1					10	51	34
		135.52					10	55	5
		171.43					10	58	24
		241.66					11	1	43
N54		34.93					11	1	43
		63.55					11	5	23
		91.04					11	8	42
		116.57					11	12	1
add drug
N 130		61.41					1	6	46
		82.76					1	10	10
		96.73					1	13	33
		135.22					1	16	56
		245.06					1	23	43
N136		56.44					1	16	56
		91.3					1	20	20
		115.81					1	23	43
		145.91					1	27	17
		194.37					1	30	40
N138		54.9					1	20	20
		95.61					1	23	43
		137.25					1	27	17
		177.43					1	30	40
N142		62.48					1	27	17
		105.28					1	30	40
		124.33					1	34	4
		159.66					1	37	27
		198.36					1	40	50
N146		60.79					1	34	4
		104.12					1	37	27
		120.73					1	40	50
		152.87					1	44	14
N162		73.01					2	1	10
		103.1					2	4	34
		120.06					2	7	57
		167.99					2	11	20
		196.95					2	14	44
n174		50.51					2	24	5
		91.19					2	27	29
		125.59					2	30	52
		145.69					3	34	15
N178		73.66					2	30	52
		111.34					2	34	15
		135.26					2	37	39
N180		93.78					2	34	15
		134.5					2	37	39
		166.92					2	41	15
		195.42					2	44	38
		230.08					2	48	17

## Sheet: Sheet2
N12			89.81			-4					10	6	15
N14			120.08								10	10	12
			189.98								10	13	35
			222.08								10	17	32
N18			60.88								10	17	32
			97.3								10	20	55
			125.64								10	25	0
			175.43								10	30	6
N18			131.88								10	17	32
			172.69								10	20	55
			221.8								10	25	0
			270.35								10	30	6
N28			38.44								10	38	29
			99.4								10	41	52
			143.94								10	45	19
			188.91								10	48	43
			249.45								10	52	21
N28			62.32								10	38	29
			97.09								10	41	52
			120.29								10	45	19
			150.21								10	48	43
			201.61								10	52	21
N30			106.2								10	41	52
			146.59								10	45	19
			199.74								10	48	43
			233.7								10	52	21
N44			89.55								11	6	49
			140.81								11	11	48
			170.18								11	15	11
N44			72.15								11	6	49
			126.93
			174.57
			221.59								11	18	34
after drug
N124			53.18								1	28	53
			77.74								1	32	16
			98.85								1	37	33
			123.41								1	41	3
N124			59.82								1	28	53
			69.94								1	32	16
			93.41								1	37	33
			104.33								1	41	3
N146			49.63								2	26	2
			68.14								2	29	25
			81.41								2	32	48
N150			189.28								2	32	48
			201.22								2	36	12
			210.3								2	39	35
			222.46								2	42	58
			230.95								2	46	22
N108			49.52								1	0	56
			60.48								1	4	19
			72.13								1	8	14
			84.85								1	11	47
N114			47.95								1	11	47
			66.12								1	15	11
			82.13								1	18	34
			110.97								1	21	57
			135.26								1	25	21

## Sheet: 1.5
112917
N60	122.82						11	14	52
	147.51						11	18	11
	171.74						11	21	30
N60	58.32						11	18	11
	79.3						11	21	30
	90.23						11	24	49
N102	90.81						12	32	52
	104.04						12	36	11
	108.1						12	39	30
	110.3						12	42	49
N120	74.17						1	5	39
	88.65						1	9	3
	92.77						1	12	21
	93.47						1	18	59
N139	133.9						1	39	9
	140.59						1	42	28

## Sheet: Rate of nucleation
CQ	AQ		area
0.25	0.5		1
23				26	-6		1554	0.0148005
12				14	5		845	0.0142012		0.864863
								0.0145008	0.0503619	0.0435562
								0.000423791
19				25	15		1515	0.0125413
6				8	27		507	0.0118343
								0.0121878
								0.000499878
0.5	1		1.2
15				17	24		1044	0.0143678
20				24	-14		1426	0.0140252
22				27	-9		1611	0.0136561		0.679943
after								0.0140164	0.130042	0.0884212
								0.000355934
16				24	-1		1439	0.0111188
17				33	-23		1957	0.00868677
6				10	10		610	0.00983607
14				27	31		1651	0.00847971
								0.00953034
								0.00121549
1	2		0.8
22				20	-21		1179	0.0186599
17				28	36		1716	0.00990676
22				25	29		1529	0.0143885		0.421169
								0.0143184	0.307612	0.129557
								0.00437698
15				42	-8		2512	0.00597134
11				30	-43		1757	0.00626067
12				35	-52		2048	0.00585938
								0.00603046
								0.000207078
1.5	3		0.8
24				24	56		1496	0.0160428
29				34	-54		1986	0.0146022
16				21	24		1284	0.0124611		0.115626
								0.0143687	0.257622	0.0297879
								0.00180224
4				35	2		2102	0.00190295
5				45	2		2702	0.00185048
2				27	5		1625	0.00123077
								0.0016614
								0.000373859

## Sheet: limefanrine
0.28 control
71	168		97
			0.243719
142	214		72
			0.180905
0.28 10
113.46	181.61		68.15
			0.171231
103	178		75
			0.188442
97.7	167		69.3
			0.174121
124.42	232.1		107.68
			0.270553
39.14	98.94		59.8
			0.218248
87.99	185.03		97.04
			0.243819
41	145		104
			0.261307
0.28
61.33	116.33
93	175		82
			0.135762
68	160		92
			0.231156
3 uM
51.9	126.78		74.88
			0.188141
37.83	107.53		69.7
			0.175126
93.5	160		66.5			0.76087
			0.167085
92.3	155.2		62.9
			0.15804
29.4	100.3		70.9
			0.178141
77.4	145.4		68
			0.170854
7 uM
110.61	182.56		71.95
			0.180779
190.22	241.58		51.36
			0.129045
