# Supplementary material for: Nonclassical mechanisms to irreversibly suppress β-hematin crystal growth
Source: Commun Biol. 2023 Jul 27;6:783. doi: 10.1038/s42003-023-05046-z (PMC10374632; doi:10.1038/s42003-023-05046-z)
Supplement: Supplementary file 8 — Supplementary Data 5 [file 42003_2023_5046_MOESM8_ESM.xlsx]

## Sheet: 6 h. Young rings
NF54 Young Rings	% Survival 2/22/21	% Survival 3/22/21	% Survival 5/11/21	% Survival 8/5/21
500 nM	-2.51769
500 nM	-3.03586
500 nM	-3.57024
100 nM	-3.01141		0.96496			PYR
100 nM	-3.59022		1.54755			H-ARS
100 nM	-3.16789		0.246787			H-ART
50 nM		-0.805336	0.600429			CQ
50 nM		-0.715658	-0.0343058			MFQ
50 nM		-1.57274	0.672926			Amodiaquine
25 nM	17.1936	30.6162	77.2421
25 nM	18.632	21.7912	74.3254				25 nM for 5/11 pyr was a bit higher than the first two replicates
25 nM	16.0924	21.4028	74.9208
10 nM		83.4592	81.6864
10 nM		82.5153	85.2418
10 nM		82.9314	92.1608
5 nM	73.7565	94.4599
5 nM	79.1224	102.381
5 nM	81.0398	95.0253
100 nM	37.4619	31.0807
100 nM	34.5393	47.1114
100 nM	34.3894	44.6392
70 nM	46.542	55.5672
70 nM	43.4343	55.5652
70 nM	44.5641	70.7694
25 nM	76.0943	94.3367
25 nM	77.6247	99.8871
25 nM	73.6806	95.3797
5 nM	97.917	111.92
5 nM	95.9866	111.082
5 nM	97.875	113.049
100 nM	20.9987	42.5343
100 nM	21.1064	31.7909
100 nM	19.095	36.8092
70 nM	25.1818	25.5113
70 nM	27.9382	33.6773
70 nM	28.5465	34.4188
25 nM	58.3961	60.5732
25 nM	59.7284	58.4481
25 nM	60.9248	58.2053
5 nM	96.8975	92.3747
5 nM	97.862	105.402
5 nM	97.9574	88.7809
200 nM			37.1257	32.4112
200 nM			36.7208	31.8696
200 nM			38.1134	31.8773
100 nM		42.7721	42.5166	40.3476
100 nM		45.8065	41.9597	42.0655
100 nM		44.1591	41.2494	41.4989
50 nM		51.6877	58.3545	54.2436
50 nM		52.5435	56.5337	56.497
50 nM		48.2673	56.2394	55.9871
25 nM				75.2578
25 nM				79.4131
25 nM				79.9415
10 nM				100.751
10 nM				99.7837
10 nM				98.6063
5 nM		98.3099	96.1344
5 nM		100.868	106.243
5 nM		107.702	94.434
500 nM		94.7114
500 nM		92.8947
500 nM		99.1643
250 nM		84.8957
250 nM		87.3251
250 nM		86.2923
100 nM		92.5693
100 nM		85.9677
100 nM		88.7616
400 nM				8.08136
400 nM				8.91067
400 nM				8.80713
200 nM				14.7848
200 nM				15.1503
200 nM				14.4569
100 nM				23.2953
100 nM				25.1286
100 nM				23.9934
50 nM				36.1482
50 nM				37.6104
50 nM				38.1509
20 nM				70.7818
20 nM				72.2309
20 nM				71.8379

## Sheet: 6 h. Old Rings
NF54 Old Rings	% Survival 2/22/21	% Survival 3/22/21	% Survival 5/11/21	% Survival 8/5/21
500 nM	-5.65533
500 nM	-2.70475
500 nM	-2.3208
100 nM	-2.88698		-1.65674
100 nM	-4.85522		-1.76605			PYR
100 nM	-3.83741		-1.96646			H-ARS
50 nM		17.6074	75.861			H-ART
50 nM		17.5208	80.2921			CQ
50 nM		15.5352	76.7751			MFQ
25 nM	29.2252	13.1475	86.8008			Amodiaquine
25 nM	31.4558	6.98775	83.1903				25 nM for 5/11 pyr was a bit higher than the first two replicates
25 nM	30.2534	6.56146	83.9542
10 nM		98.6596	81.6877
10 nM		96.9001	85.3427
10 nM		97.7913	87.7431
5 nM	88.0816	90.0545
5 nM	91.9667	101.561
5 nM	98.6479	103.738
100 nM	4.87318	37.601
100 nM	5.15331	32.7902
100 nM	4.70434	33.4679
70 nM	7.61191	49.3774
70 nM	7.73111	47.2886
70 nM	9.22594	48.0518
25 nM	60.5038	88.9368
25 nM	64.6277	92.3147
25 nM	62.6581	97.3426
5 nM	108.853	111.463
5 nM	109.048	109.403
5 nM	106.895	107.614
100 nM	0.353084	17.1584
100 nM	-0.124605	11.389
100 nM	0.900565	19.2584
70 nM	1.92423	15.2598
70 nM	4.30181	14.1152
70 nM	3.35518	21.6912
25 nM	16.3855	58.183
25 nM	15.2841	57.3681
25 nM	17.0408	57.35
5 nM	98.0146	118.113
5 nM	105.788	117.993
5 nM	101.214	124.98
200 nM			24.5351	35.111
200 nM			24.6669	37.4286
200 nM			22.3199	35.9846
100 nM		30.872	27.617	44.4865
100 nM		30.7957	29.7961	47.2679
100 nM		26.7572	30.4015	46.204
50 nM		38.6733	46.5652	54.7105
50 nM		37.729	47.3611	56.5108
50 nM		34.9577	47.2824	56.3677
25 nM				74.8597
25 nM				79.0642
25 nM				79.9404
10 nM				91.1398
10 nM				93.7696
10 nM				93.9931
5 nM		102.685	100.516
5 nM		104.288	101.445
5 nM		110.094	102.039
500 nM		97.1758
500 nM		101.3
500 nM		108.327
250 nM		100.927
250 nM		99.0136
250 nM		102.735
100 nM		109.802
100 nM		105.486
100 nM		105.671
400 nM				1.39628
400 nM				1.60292
400 nM				1.49172
200 nM				5.41014
200 nM				5.48655
200 nM				5.04774
100 nM				10.9954
100 nM				12.252
100 nM				11.978
50 nM				20.403
50 nM				22.7668
50 nM				23.0297
20 nM				59.2154
20 nM				58.2576
20 nM				57.254

## Sheet: 6 h. Young Trophs
NF54 Young Trophs	% Survival 2/23/21	% Survival 3/23/21	% Survival 5/12/21	% Survival 8/6/21
500 nM	-1.36623
500 nM	-4.10685
500 nM	-4.12028
100 nM	-4.26275		5.7456
100 nM	-4.05824		5.85804			PYR
100 nM	-4.48579		5.05582			H-ARS
50 nM		41.754	102.196			H-ART
50 nM		43.5328	101.143			CQ
50 nM		42.9133	99.2869			MFQ
25 nM	93.4395	92.2301	96.632			Amodiaquine
25 nM	102.287	98.5454	102.421
25 nM	98.7999	95.8757	99.1072
10 nM		94.2704	92.1926
10 nM		97.7941	91.4746
10 nM		99.0372	94.5028
5 nM	100.78	96.9153
5 nM	96.0256	94.6298
5 nM	98.9602	94.3485
100 nM	32.7976	13.7101
100 nM	34.3035	14.0238
100 nM	33.2192	11.999
70 nM	50.221	20.3229
70 nM	47.0503	18.8623
70 nM	45.3012	20.1623
25 nM	83.3576	62.7393
25 nM	82.8614	67.7136
25 nM	84.436	66.3253
5 nM	105.514	96.5362
5 nM	104.402	92.9591
5 nM	106.633	95.4756
100 nM	5.60354	2.66209
100 nM	5.09769	4.16978
100 nM	4.28565	7.85642
70 nM	11.0783	0.242637
70 nM	12.1705	-0.0548088
70 nM	13.6041	0.0776419
25 nM	76.8835	53.8353
25 nM	82.6633	53.9154
25 nM	82.5103	54.8052
5 nM	101.8	88.7418
5 nM	109.285	93.1112
5 nM	114.148	92.0313
200 nM			-0.450851	-0.526756
200 nM			-0.984306	-0.789255
200 nM			-1.09597	-0.580413
100 nM		1.6464	6.47128	16.9625
100 nM		1.96824	6.99576	18.0201
100 nM		1.15463	7.46025	16.3072
50 nM		23.6342	49.3075	83.3846
50 nM		24.0259	50.2175	82.6818
50 nM		24.5534	47.4316	81.0972
25 nM				97.8109
25 nM				107.875
25 nM				105.472
10 nM				110.367
10 nM				116.608
10 nM				112.412
5 nM		91.3077	103.226
5 nM		89.4423	101.116
5 nM		89.2903	110.328
500 nM		23.2679
500 nM		22.5702
500 nM		23.1126
250 nM		34.4748
250 nM		35.2151
250 nM		34.0411
100 nM		75.1558
100 nM		78.3445
100 nM		78.9876
400 nM				-2.86757
400 nM				-2.77984
400 nM				-2.68822
200 nM				-2.45456
200 nM				-2.44346
200 nM				-2.65043
100 nM				-2.53149
100 nM				-2.56102
100 nM				-2.55704
50 nM				-1.85869
50 nM				-1.81063
50 nM				-1.63903
20 nM				12.1771
20 nM				13.2755
20 nM				13.3362

## Sheet: 6 h. Old Trophs
NF54 Old Trophs	% Survival 2/23/21	% Survival 3/23/21	% Survival 5/12/21	% Survival 8/6/21
500 nM	-2.66018
500 nM	-3.0474
500 nM	-2.89373
100 nM	-3.38626		107.337
100 nM	-2.96589		102.065
100 nM	-3.357		108.077
50 nM		91.8281	109.643			Pyronaridine
50 nM		92.7549	106.417			H-ARS
50 nM		92.1736	100.68			H-ART
25 nM	106.202	96.2365	102.678			Chloroquine
25 nM	103.525	96.7727	99.6488			Mefloquine
25 nM	104.594	94.4958	100.152			Amodiaquine
10 nM		99.9147	93.7662
10 nM		99.2317	96.6042
10 nM		100.026	106.691
5 nM	98.4864	96.5738
5 nM	99.5479	104.563
5 nM	100.218	104.885
100 nM	21.0697	8.39546
100 nM	20.5991	9.78077
100 nM	19.5097	8.46021
70 nM	32.1269	15.206
70 nM	34.7228	14.1919
70 nM	32.7125	16.9523
25 nM	82.265	69.6336
25 nM	85.1918	68.491
25 nM	87.8531	71.052
5 nM	106.833	100.717
5 nM	104.534	100.561
5 nM	104.442	102.435
100 nM	0.54348	1.40652
100 nM	0.763586	1.32681
100 nM	-0.363981	1.94984
70 nM	8.72816	0.1874
70 nM	10.374	0.768021
70 nM	10.3782	0.664265
25 nM	90.9218	73.6618
25 nM	88.1268	71.8551
25 nM	89.0784	71.9098
5 nM	107.044	93.2769
5 nM	115.706	93.0309
5 nM	112.297	94.2138
200 nM			-2.38223	-6.97298
200 nM			-2.53214	-6.99835
200 nM			-2.81964	-6.6332
100 nM		0.471411	15.9762	36.6824
100 nM		0.571402	14.9907	39.1378
100 nM		0.457757	14.7554	40.6775
50 nM		28.1697	59.4388	78.1756
50 nM		28.2967	58.3637	77.1536
50 nM		28.207	53.7103	75.1683
25 nM				95.8302
25 nM				100.711
25 nM				101.03
10 nM				107.371
10 nM				107.122
10 nM				103.646
5 nM		93.7581	111.083
5 nM		93.5011	108.577
5 nM		100.319	103.407
500 nM		17.186
500 nM		18.7652
500 nM		18.7713
250 nM		26.6378
250 nM		26.7097
250 nM		26.392
100 nM		81.1315
100 nM		80.5914
100 nM		78.9002
400 nM				-8.73435
400 nM				-9.08276
400 nM				-9.09279
200 nM				-8.98268
200 nM				-9.01775
200 nM				-9.00362
100 nM				-8.87625
100 nM				-8.91397
100 nM				-8.78498
50 nM				-7.87917
50 nM				-7.67265
50 nM				-7.48155
20 nM				5.80139
20 nM				4.59565
20 nM				5.16051
